# Supplementary material for: YTHDF1 Regulates RELA m6A Modification and Activates the NF‐Kappa B Signaling Pathway to Promote the Mechanism of Gastric Cancer
Source: Cancer Med. 2025 Jan 17;14(2):e70611. doi: 10.1002/cam4.70611 (PMC11740084; doi:10.1002/cam4.70611)
Supplement: Supplementary file 1 — Data S1. [file CAM4-14-e70611-s001.xlsx]

## Sheet: HStmA180Su19 Information
						Gastric Cancer Pathology Tissue Microarray HStmA180Su19 Data
Organisation type	Surgical time	state of survival	follow-up period	survival period	Tumour tissue specimens	immunohistochemical score	paraneoplastic tissue	immunohistochemical score	Patients lost to follow-up	Organisation code	Tumour Surgery Organ		gender	age		patient complaints	本人肿瘤史	家族肿瘤史	distant metastatic site	Whether it is a primary organ	Whether metastases	pathological typing		Pathological grade	Tumour size CM	Tumour site	Tumor description	Tumor texture	Tumor section color	Envelope	Pathological morphology	Tumor borders	Degree of infiltration	Whether there are recidivist organs (yes, no, unknown)	Details of recidivist organs	Vasculature violations	Nerve invasion	Total number of lymph nodes	Positive lymph nodes	T	N	M	Clinical Medicine Staging of the Seventh Edition	Organisation code	CD8 data for the HStmA180Su19	PD1 date for the HStmA180Su19	PDL1 date for the HStmA180Su19	PDL1 date for the HStmA180Su19
Tumour/Normal	2010-07-02	death	2012-09-08	26	A01	9.3	A02	0		D09A4752	gastric		male	80					忧	Yes	No	Adenocarcinoma		Ⅲ	5*4*1.5	gastric sinus					Infiltration		Invasion of the deep muscularis					13	4	T2	N2	M0	2B	D09A4752	0.03	0.05	1.5	0.05
Tumour/Normal	2010-07-02	death	2011-10-30	51	A03		A04	7.7		D09A4754	gastric		male	88					No	Yes	No	Mucinous adenocarcinoma		Ⅲ	13*8.5*1	Stomach corpus					Diffuse infiltrate		Invasion to the serous membrane					7	1	T3	N1	M0	2B	D09A4754	0.05	0	1	＜1%
Tumour/Normal	2010-07-02	death	2011-09-10	50	A05	4	A06	0.7		D09A4755	gastric		females	51					No	Yes	No	Adenocarcinoma		Ⅲ	3*2.5*1	Stomach					Ulcer-infiltrating type		Invasion of the full thickness of the corpus gastric			lymphatic vessel	Neuroscience	19	15	T3	N3	M0	3B	D09A4755	0.01	＜1%	1	0.05
Tumour/Normal	2010-07-06	death	2012-06-03	59	A07	7	A08	6		D09A4758	gastric		male	64					No	Yes	No	Adenocarcinoma		Ⅱ-Ⅲ	3*2*2	Stomach					Ulcer-infiltrating type		Invasion of the full thickness of the corpus gastric and invasion of the pancreas		Invasion of the full thickness of the corpus gastric and invasion of the pancreas	lymphatic vessel	Neuroscience	12	10	T4b	N3	M0	3C	D09A4758	0.01	0.02	1	0.1
Tumour/Normal	2010-07-08	death	2012-06-27	23	A09	2	A10	2		D09A4761	gastric		females	67					No	Yes	No	Adenocarcinoma		Ⅱ-Ⅲ	2.2*2*1	Gastric cardia					Ulcer-infiltrating type		Invasion to the serous membrane					4	0	T3	N0	M0	2A	D09A4761	0.05	0.02	3	0.01
Tumour/Normal	2010-07-20	death	2014-04-08	45	A11		A12	3		D09A4767	gastric		male	60					No	Yes	No	Adenocarcinoma		Ⅲ	3.5*3*1.5	Posterior wall of the corpus gastric					Ulcer-infiltrating type		Invasion of the deep muscularis					20	3	T2	N2	M0	2B	D09A4767	0.05	0.07	1.5	0.2
Tumour/Normal	2010-07-22	survival	2016-06-06	71	A13	6.5	A14	6		D09A4772	gastric		females	73					No	Yes	No	Adenocarcinoma, partial signet ring cell carcinoma		Ⅲ	5*4*1	gastric sinus					Ulcerative type		Invasion to the serous membrane					13	4	T3	N2	M0	3A	D09A4772	0.05	0.03	1	0.01
Tumour/Normal	2010-07-22	survival	2016-06-06	71	A15	4	A16	3.3		D09A4774	gastric		male	68					No	Yes	No	Adenocarcinoma		Ⅲ	5.5*3.5*1	Lesser curvature of the antrum					Ulcer-infiltrating type		Invasion of the deep muscularis			lymphatic vessel		4	1	T2	N1	M0	2A	D09A4774	0.05	0.03	3	0.05
Tumour/Normal	2010-07-23	survival	2016-06-06	71	A17	3	A18	0		D09A4775	gastric		male	73					No	Yes	No	Adenocarcinoma with neuroendocrine differentiation		Ⅲ	8.5*5.5*1.5	Stomach					Ulcerative type							18	4		N2	M0		D09A4775	0.1	0.05	3	0.2
Tumour/Normal	2010-07-26	death	2011-07-04	12	B01	6	B02	7		D09A4776	gastric		male	65					No	Yes	No	Adenocarcinoma		Ⅲ	9*7*1.5	Lesser curvature of the stomach					Diffuse infiltrate		Invasion to the serous membrane			lymphatic vessel	Neuroscience	17	14	T3	N3	M0	3B	D09A4776	0.01	0.02	1.5	0.1
Tumour/Normal	2010-07-28	survival	2016-06-06	71	B03	6.3	B04	0		D09A4777	gastric		male	73					No	Yes	No	Adenocarcinoma		Ⅱ-Ⅲ	5*4*1.5	Lesser curvature of the antrum					Ulcer-infiltrating type		Invasion to the serous membrane					26	10	T3	N3	M0	3B	D09A4777	0.1	0.01	1	0.02
Tumour/Normal	2010-07-29	death	2011-11-08	16	B05	7	B06	0		D09A6009	gastric		male	71					No	Yes	No	Adenocarcinoma		Ⅲ	5.5*5*0.8	Gastric cardia					Infiltrating ulcer type		Invasion to the serous membrane					9	6	T3	N2	M0	3A	D09A6009	0.01	0.01	1.5	0.02
Tumour/Normal	2010-08-02	death	2012-04-05	20	B07	5	B08			D09A6011	gastric		male	56					No	Yes	No	Adenocarcinoma, partially undifferentiated carcinoma		Ⅲ-Ⅳ	3.5*2*1.5	Lesser curvature of the antrum					Infiltration		Invasion to the serous membrane			lymphatic vessel		33	3	T3	N2	M0	3A	D09A6011	0.05	＜1%	1.5	0.02
Tumour/Normal	2010-08-04	death	2011-07-21	11	B09	7	B10	0		D09A6013	gastric		females	90					No	Yes	No	Adenocarcinoma		Ⅲ	9*7*1.5	Stomach corpus					Diffuse infiltrate		Invasion to the serous membrane					13	12	T3	N3	M0	3B	D09A6013	0.1	0.03	2	0.25
Tumour/Normal	2010-08-05	death	2011-11-12	15	B11	7	B12	2		D09A6016	gastric		females	77					No	Yes	No	Adenocarcinoma		Ⅱ	8*6*1	Lesser curvature of the stomach					Bulge type		Invasion to the serous membrane					13	9	T3	N3	M0	3B	D09A6016	0.02	＜1%	1.5	0.01
Tumour/Normal	2010-08-10	death	2013-04-08	32	B13	6.7	B14			D09A6019	gastric		male	79					No	Yes	No	Adenocarcinoma		Ⅱ	4.5*3*1	gastric sinus					Ulcerative type		Invasion to the serous membrane					15	0	T3	N0	M0	2A	D09A6019	0.03	0.03	2	0.15
Tumour/Normal	2010-08-10	survival	2016-06-06	70	B15		B16	0		D09A6020	gastric		male	72					No	Yes	No	Adenocarcinoma, partially mucinous adenocarcinoma		Ⅱ	4*4*1	gastric sinus					Bulge type		Invasion to the muscular layer					8	0	T2	N0	M0	1B	D09A6020	＜1%	0	1	＜1%
Tumour/Normal	2010-08-12	death	2010-12-29	4	B17	0.7	B18	0		D09A6023	gastric		male	68					No	Yes	No	Adenocarcinoma		Ⅲ	9.5*9*1	Residual stomach					Bulge type		Invasion of the outer layer of the serous membrane					10	7	T4a	N3	M0	3C	D09A6023	0.07	0.01	2	0.05
Tumour/Normal	2010-08-13	survival	2016-06-06	70	C01	9	C02	0		D09A6024	gastric		females	75					No	Yes	No	Adenocarcinoma		Ⅲ	3.5*3*1	Lesser curvature of the antrum					Ulcerative type		Invasion to the muscular layer			lymphatic vessel		13	0	T2	N0	M0	1B	D09A6024	0.07	0.05	1	0.01
Tumour/Normal	2010-08-13	death	2016-02-15	66	C03	2.3	C04	2.3		D09A6025	gastric		male	59					No	Yes	No	Mucinous adenocarcinoma, partially Signet ring cell carcinoma		Ⅲ	7*7*1.5	Lesser curvature of the antrum					Infiltrating ulcer type		Invasion to the serous membrane					10	2	T3	N1	M0	2B	D09A6025	＜1%	0	1	0.01
Tumour/Normal	2010-08-17	survival	2016-06-06	70	C05		C06	0		D09A6028	gastric		male	71					No	Yes	No	Mucinous adenocarcinoma, partially Signet ring cell carcinoma		Ⅱ-Ⅲ	4*4*1.3	gastric sinus					Infiltrating ulcer type		Invasion to the serous membrane					21	4	T3	N2	M0	3A	D09A6028	0.05	0.01	1	0.05
Tumour/Normal	2010-08-18	death	2011-09-17	13	C07	7	C08	1.7		D09A6030	gastric		male	70					No	Yes	No	Adenocarcinoma		Ⅱ-Ⅲ	4.5*3*2	Gastric cardia					Ulcerative type		Invasion to the serous membrane			lymphatic vessel		14	9	T3	N3	M0	3B	D09A6030	0.15	0.05	1	0.1
Tumour/Normal	2010-08-19	death	2011-10-11	14	C09		C10	3.3		D09A6031	gastric		male	56					No	Yes	No	Adenocarcinoma		Ⅱ	4*4*2	Stomach					Infiltration		Invasion of the outer layer of the serous membrane			lymphatic vessel	Neuroscience	31	6	T4a	N2	M0	3B	D09A6031	0.02	＜1%	0	0
Tumour/Normal	2010-08-19	survival	2016-06-06	70	C11	0	C12	0		D09A6033	gastric		females	52					No	Yes	No	Signet ring cell carcinoma		Ⅲ	2*2*1	Lesser curvature of the antrum					Ulcerative type		Invasion to the serous membrane					16	0	T3	N0	M0	2A	D09A6033	0.07	0.01	1	＜1%
Tumour/Normal	2010-08-24	death	2011-06-24	10	C13	3.3	C14	3.3		D09A6035	gastric		male	63					No	Yes	No	Adenocarcinoma		Ⅲ	5*5*1	Stomach					Infiltrating ulcer type		Invades the serous membrane and invades the envelope					9	7	T4b	N3	M0	3C	D09A6035	0.05	＜1%	0	0
Tumour/Normal	2010-08-24	death	2011-08-19	12	C15	0	C16	2		D09A6036	gastric		male	58					No	Yes	No	Adenocarcinoma		Ⅱ-Ⅲ	9.6*6*1.5	Lesser curvature of the antrum					Infiltrating ulcer type		Invasion to the serous membrane			lymphatic vessel		15	13	T3	N3	M0	3B	D09A6036	0.35	0.05	1.5	0.02
Tumour/Normal	2010-08-25	survival	2016-06-06	70	C17		C18	0		D09A6037	gastric		male	59					No	Yes	No	Adenocarcinoma		Ⅱ	2.5*2.5*1	Gastric cardia bend					Ulcerative type		Invasion of the deep muscularis					14	0	T2	N0	M0	1B	D09A6037	——	——	——	——
Tumour/Normal	2010-08-27	death	2013-01-10	29	D01		D02	2		D09A6039	gastric		females	72					No	Yes	No	Adenocarcinoma		Ⅲ	5*4*1.5	Gastric cardia bend					Ulcerative type		Invasion of the outer layer of the serous membrane		Invasion of the pancreas	lymphatic vessel	Neuroscience	23	6	T4b	N2	M0	3C	D09A6039	0.01	——	1	＜1%
Tumour/Normal	2010-08-27	survival	2016-06-06	70	D03		D04	1.3		D09A6040	gastric		male	62					No	Yes	No	Adenocarcinoma		Ⅲ	3*3*1	Lesser curvature of the antrum					Ulcerative type		Invasion to the serous membrane					17	9	T3	N3	M0	3B	D09A6040	0.03	0.03	1.5	0.2
Tumour/Normal	2010-08-27	death	2011-12-22	16	D05	2.3	D06	2.7		D09A6041	gastric		male	47					No	Yes	No	Adenocarcinoma		Ⅱ	8*7.5*1	Lesser curvature of the stomach					Infiltrating ulcer type		Invasion to the serous membrane					29	7	T3	N3	M0	3B	D09A6041	0.01	＜1%	3	0.1
Tumour/Normal	2010-08-30	death	2011-08-16	12	D07	2.3	D08	0.7		D09A6042	gastric		females	76					No	Yes	No	Adenocarcinoma		Ⅲ	11*8*1	Stomach corpus					Diffuse infiltrate		Invasion to the serous membrane			lymphatic vessel	Neuroscience	29	0	T3	N0	M0	2A	D09A6042	0.07	0.01	1	0.01
Tumour/Normal	2010-09-01	survival	2016-06-06	69	D09	2.3	D10	4.7		D09A6078	gastric		male	75					No	Yes	No	Adenocarcinoma		Ⅱ	3.5*2.5*1	Lesser curvature of the antrum					Infiltrating ulcer type		Invasion to the serous membrane					10	0	T3	N0	M0	2A	D09A6078	0.05	0.01	3	0.01
Tumour/Normal	2010-09-02	survival	2016-06-06	69	D11	1.7	D12	3.3		D09A6080	gastric		male	67					No	Yes	No	Adenocarcinoma		Ⅲ	7*5.5*1	Lesser curvature of the stomach					Ulcerative type		Invasion of the outer layer of the serous membrane					29	0	T4a	N0	M0	2B	D09A6080	0.25	＜1%	3	0.9
Tumour/Normal	2010-09-06	death	2010-10-18	1	D13	6	D14	3.3		D09A6082	gastric		male	64					No	Yes	No	Adenocarcinoma		Ⅲ	6.5*6*2	gastric sinus					Infiltrating ulcer type		Invasion to the serous membrane			lymphatic vessel		10	10	T3	N3	M0	3B	D09A6082	0.05	0.01	2	0.05
Tumour/Normal	2010-09-07	death	2012-10-06	25	D15	2.3	D16			D09A6083	gastric		male	78					No	Yes	No	Adenocarcinoma		Ⅱ	5*4.5*1.5	Stomach					Infiltrating ulcer type		Invades the serous membrane and adheres to the liver					10	0	T4b	N0	M0	3B	D09A6083	0.02	0	0	0
Tumour/Normal	2010-09-09	survival	2016-06-06	69	D17	4	D18	1.3		D09A6085	gastric		male	52					No	Yes	No	Adenocarcinoma		Ⅲ	6.5*6*2	Gastric cardia					Infiltrating ulcer type		Violation of the full thickness of the stomach			lymphatic vessel	Neuroscience	14	6	T3	N2	M0	3A	D09A6085	＜1%	＜1%	1.5	0.02
Tumour/Normal	2010-09-10	survival	2016-06-06	69	E01	4	E02	1.3		D09A6087	gastric		male	72					No	Yes	No	Adenocarcinoma		Ⅲ	5*4*1	Lesser curvature of the gastric fundus					Ulcerative type		Invasion of the outer layer of the serous membrane					25	9	T4a	N3	M0	3C	D09A6087	0.05	0.03	2	0.01
Tumour/Normal	2010-09-13	survival	2016-06-06	69	E03	0	E04	1.7		D09A6089	gastric		females	75					No	Yes	No	Adenocarcinoma, partially mucinous adenocarcinoma		Ⅱ-Ⅲ	2.5*2.5*1；4*3*0.7	Stomach					Infiltrating ulcer type		Invasion of the deep muscularis					9	0	T2	N0	M0	1B	D09A6089	0.05	＜1%	1.5	0.01
Tumour/Normal	2010-09-17	survival	2016-06-06	69	E05	3.3	E06	1.3		D09A6094	gastric		male	76					No	Yes	No	Adenocarcinoma		Ⅱ	6*6*1	Lesser curvature of the antrum					Infiltrating ulcer type		Invasion to the serous membrane					21	0	T3	N0	M0	2A	D09A6094	0	0	0	0
Tumour/Normal	2010-09-17	survival	2016-06-06	69	E07	0	E08	0		D09A6095	gastric		females	80					No	Yes	No	Signet ring cell carcinoma		Ⅲ	5*4*1	gastric sinus					Ulcerative type		Invasion to the serous membrane					24	4	T3	N2	M0	3A	D09A6095	0.01	＜1%	1.5	0.5
Tumour/Normal	2010-09-19	survival	2016-06-06	69	E09		E10	0		D09A6096	gastric		females	86					No	Yes	No	Adenocarcinoma		Ⅲ	10*8*1.2	Lesser curvature of the stomach					Infiltrating ulcer type		Invasion to the serous membrane					22	0	T3	N0	M0	2A	D09A6096	0.02	＜1%	1.5	0.5
Tumour/Normal	2010-09-19	death	2012-07-15	22	E11	5	E12	0.7		D09A6097	gastric		females	77					No	Yes	No	Adenocarcinoma		Ⅱ	5*4*2	gastric sinus					Infiltrating ulcer type		Invasion of the outer layer of the serous membrane				Neuroscience	16	11	T4a	N3	M0	3C	D09A6097	＜1%	0	1	0.01
Tumour/Normal	2010-09-20	death	2012-11-12	26	E13	0	E14	0		D09A6098	gastric		male	72					No	Yes	No	Signet ring cell carcinoma		Ⅲ	5*4*1	Stomach					Infiltrating ulcer type		Invasion of the outer layer of the serous membrane			lymphatic vessel		20	1	T4a	N1	M0	3A	D09A6098	0.1	0.02	0	0
Tumour/Normal	2010-09-25	death	2010-10-06	1	E15	7	E16	2.7		D09A6104	gastric		females	81					No	Yes	No	Adenocarcinoma		Ⅱ	7*6*0.7	Posterior wall of the gastric antrum					Ulcerative type		Invasion to the serous membrane			lymphatic vessel		14	6	T3	N2	M0	3A	D09A6104	0.03	0.03	1.5	0.05
Tumour/Normal	2010-09-28	survival	2016-06-06	69	E17		E17			D09A6108	gastric		male	36					No	Yes	No	Adenocarcinoma		Ⅱ-Ⅲ	4*2.5*1	Lesser curvature of the stomach					Sunken type		Invasion into the submucosa					32	0	T1	N0	M0	1A	D09A6108	0.35	＜1%	2	0.4
Tumour/Normal	2010-09-30	survival	2016-06-06	69	F01		E18	1.7		D09A6114	gastric		male	63					No	Yes	No	Adenocarcinoma		Ⅱ	5*5*1	Lesser curvature of the stomach					Bulge type		Invasion of the outer layer of the serous membrane					19	0	T4a	N0	M0	2B	D09A6114	0.05	0.07	——	——
Tumour/Normal	2010-10-08	death	2012-03-19	17	F03	6.5	F02	0.7		D09A6116	gastric		females	39					No	Yes	No	Signet ring cell carcinoma		Ⅲ	8.5*6.5*1.8	Lesser curvature of the antrum					Infiltrating ulcer type		Invasion to the serous membrane					24	5	T3	N2	M0	3A	D09A6116	0.01	0.01	1.5	0.5
Tumour/Normal	2010-10-11	death	2011-06-23	8	F05		F04	3.3		D09A6117	gastric		females	75					No	Yes	No	Adenocarcinoma		Ⅱ-Ⅲ	3*3*1	Stomach					Infiltrating ulcer type		Invasion to the serous membrane					12	9	T3	N3	M0	3B	D09A6117	——	——	——	——
Tumour/Normal	2010-10-11	death	2010-12-17	2	F07	0	F06	4		D09A6118	gastric		females	82					No	Yes	No	Signet ring cell carcinoma		Ⅲ	7*5*1	Gastric antrum pylorus					Infiltration		Invasion of the outer layer of the serous membrane			lymphatic vessel	Neuroscience	14	7	T4a	N3	M0	3C	D09A6118	0.03	0.01	0	0
Tumour/Normal	2010-10-12	survival	2016-06-06	68	F09	2.7	F08	0.7		D09A6120	gastric		male	55					No	Yes	No	Adenocarcinoma		Ⅱ-Ⅲ	2*1*1	Lesser curvature of the stomach angle					Infiltrating ulcer type		Invasion of the superficial muscles					10	0	T2	N0	M0	1B	D09A6120	0.02	＜1%	2	0.01
Tumour/Normal	2010-10-14	death	2011-04-06	6	F11	7.5	F10	0		D09A6121	gastric		male	69					No	Yes	No	Adenocarcinoma, partial signet ring cell carcinoma		Ⅲ	11*4*2	Stomach					Diffuse infiltrate		Invasion of the outer layer of the serous membrane					18	18	T4a	N3	M0	3C	D09A6121	0.05	0.03	1.5	0.65
Tumour/Normal	2010-10-14	death	2011-03-02	5	F13	3	F12			D09A6122	gastric		male	70					No	Yes	No	Adenocarcinoma, partial signet ring cell carcinoma		Ⅱ-Ⅲ	14*10*1	Stomach					Diffuse infiltrate		Invasion of the outer layer of the serous membrane			lymphatic vessel	Neuroscience	18	18	T4a	N3	M0	3C	D09A6122	0.1	0.03	1.5	0.05
Tumour/Normal	2010-10-15	survival	2016-06-06	68	F15		F14	0		D09A6123	gastric		male	63					No	Yes	No	Mucinous adenocarcinoma		Ⅲ	8*7*1.5	Gastric cardia					Infiltrating ulcer type		Invasion to the serous membrane					15	4	T3	N2	M0	3A	D09A6123	0.05	0.1	1	0.05
Tumour/Normal	2010-10-18	death	2015-12-14	62	F17	4	F16	2.7		D09A6124	gastric		male	82					No	Yes	No	Adenocarcinoma		Ⅱ	5.5*4*1	Gastric cardia					Ulcerative type		Invasion to the serous membrane					8	3	T3	N2	M0	3A	D09A6124	0.01	0.03	2	0.01
Tumour/Normal	2010-10-19	survival	2016-06-06	68	G01	7	F18	0		D09A6125	gastric		females	85					No	Yes	No	Adenocarcinoma		Ⅱ	9*4.5*1	gastric sinus					Infiltrating ulcer type		Invasion to the serous membrane					20	0	T3	N0	M0	2A	D09A6125	0.05	0.05	1.5	0.05
Tumour/Normal	2010-10-22	death	2011-04-21	6	G03	3	G02			D09A6127	gastric		male	71					No	Yes	No	Adenocarcinoma, partially mucinous adenocarcinoma		Ⅲ	15*12*1	Stomach corpus					Diffuse infiltrate		侵至浆膜及横结肠					13	13	T4b	N3	M0	3C	D09A6127	0.1	0.03	1	0.01
Tumour/Normal	2010-10-25	death	2011-05-09	7	G05	2.7	G04	0		D09A6128	gastric		male	79					No	Yes	No	Adenocarcinoma		Ⅱ	3.5*3*1.5	Lesser curvature of the antrum					Infiltrating ulcer type		Invasion to the serous membrane					24	7	T3	N3	M0	3B	D09A6128	＜1%	0.01	1	＜1%
Tumour/Normal	2010-10-26	death	2011-11-30	13	G07		G06	0		D09A6133	gastric		male	70					No	Yes	No	Mucinous adenocarcinoma		Ⅱ-Ⅲ	8*2*1.8	Gastric cardia					Infiltrating ulcer type		Invasion to the serous membrane					14	8	T3	N3	M0	3B	D09A6133	0.01	＜1%	1.5	0.05
Tumour/Normal	2010-10-27	death	2016-03-02	65	G09	2	G08			D09A6134	gastric		male	52					No	Yes	No	Signet ring cell carcinoma		Ⅲ	3*3*1.5	Lesser curvature of the antrum					Infiltrating ulcer type		Invasion to the serous membrane					46	0	T3	N0	M0	2A	D09A6134	0.1	0.03	1	0.01
Tumour/Normal	2010-11-02	survival	2016-06-06	67	G11		G10	3.3		D09A6136	gastric		male	62					No	Yes	No	Adenocarcinoma, partial signet ring cell carcinoma		Ⅲ	4*3.5*1.5	Stomach					Ulcerative type		Invasion to the serous membrane			lymphatic vessel		39	25	T3	N3	M0	3B	D09A6136	0.07	——	1.5	0.8
Tumour/Normal	2010-11-04	death	2012-04-08	17	G13	5	G12	0		D09A6137	gastric		male	76					No	Yes	No	Adenocarcinoma		Ⅱ-Ⅲ	3*2*1	Gastric cardia					Polyp type		Invasion of the superficial muscles				Neuroscience	5	3	T2	N2	M0	2B	D09A6137	0.2	0.1	2	0.05
Tumour/Normal	2010-11-09	death	2011-04-27	6	G15	7	G14	4.3		D09A6140	gastric		females	49					No	Yes	No	Adenocarcinoma, partial signet ring cell carcinoma		Ⅲ	8*5*1	Gastric fundus							Invasion to the serous membrane			lymphatic vessel		31	27	T3	N3	M0	3B	D09A6140	0.1	0.05	1	＜1%
Tumour/Normal	2010-11-12	survival	2016-06-06	67	G17	4	G16	6		D09A6222	gastric		females	55					No	Yes	No	Adenocarcinoma, partial signet ring cell carcinoma		Ⅲ	5*4.3*1	Lesser curvature of the antrum					Infiltrating ulcer type		Invasion to the serous membrane					16	4	T3	N2	M0	3A	D09A6222	0.05	0.05	1.5	＜1%
Tumour/Normal	2010-11-15	survival	2016-06-06	67	H01		G18	0		D09A6227	gastric		male	65					No	Yes	No	Adenocarcinoma		Ⅱ-Ⅲ	7*6*2.5	gastric sinus					Ulcerative type		Invasion to the serous membrane					7	1	T3	N1	M0	2B	D09A6227	0.3	0.3	2	0.8
Tumour/Normal	2010-11-15	death	2011-10-04	11	H03	8	H02			D09A6229	gastric		females	53					No	Yes	No	Adenocarcinoma		Ⅲ	12*9.5*1	Greater curvature of the stomachh					Infiltrating ulcer type		Invasion to the serous membrane			lymphatic vessel		24	22	T3	N3	M0	3B	D09A6229	0.05	0.02	1	0.01
Tumour/Normal	2010-11-15	death	2012-04-22	17	H05	0	H04	6		D09A6230	gastric		male	82					No	Yes	No	Adenocarcinoma, partially mucinous adenocarcinoma		Ⅱ	7*6*1	Gastric cardia bend					Infiltrating ulcer type		Invasion to the serous membrane					14	1	T3	N1	M0	2B	D09A6230	——	0	1	＜1%
Tumour/Normal	2010-11-18	death	2010-11-19	0.03	H07	3.3	H06	4		D09A6234	gastric		females	82					No	Yes	No	Adenocarcinoma		Ⅲ	4*3*1.5	Gastric cardia					Infiltrating ulcer type		Invasion to the serous membrane			lymphatic vessel		12	6	T3	N2	M0	3A	D09A6234	0.05	0.03	1.5	0.01
Tumour/Normal	2010-11-18	death	2011-02-09	3	H09	9	H08	7		D09A6235	gastric		male	83					No	Yes	No	Adenocarcinoma, partial signet ring cell carcinoma		Ⅲ	1.8*1.8*0.8	Lesser curvature of the stomach					Ulcerative type		Invasion to the serous membrane			lymphatic vessel		18	18	T3	N3	M0	3B	D09A6235	0.25	0.1	1.5	0.3
Tumour/Normal	2010-11-18	death	2012-04-16	17	H11	6	H10	5		D09A6237	gastric		females	78					No	Yes	No	Adenocarcinoma		Ⅱ	5*4.5*0.8	Lesser curvature of the stomach					Ulcerative type		Invasion of the outer layer of the serous membrane					28	3	T4a	N2	M0	3B	D09A6237	0.01	0.01	1	0.05
Tumour/Normal	2010-11-22	death	2011-03-12	4	H13	7	H12	3		D09A6238	gastric		male	53					肝转移	Yes	No	Adenocarcinoma		Ⅲ	10*8.5*2.5	Lesser curvature of the stomach					Ulcerative type		Invasion of the outer layer of the serous membrane			lymphatic vessel		29	26	T4a	N3	M1	4	D09A6238	0.03	0.01	2	0.7
Tumour/Normal	2010-11-23	death	2011-05-17	6	H15	9	H14	3		D09A6239	gastric		females	64					No	Yes	No	Signet ring cell carcinoma		Ⅲ	14*6*1	Stomach					Diffuse infiltrate		Invasion of the outer layer of the serous membrane					15	12	T4a	N3	M0	3C	D09A6239	0.03	0.02	1.5	0.15
Tumour/Normal	2010-11-24	death	2015-06-25	55	H17	3.5	H16	0		D09A6243	gastric		females	40					No	Yes	No	Adenocarcinoma, partial signet ring cell carcinoma		Ⅲ	6*4*1.5	Lesser curvature of the stomach					Infiltrating ulcer type		Invasion to the serous membrane					28	1	T3	N1	M0	2B	D09A6243	0.05	0.05	0	0
Tumour/Normal	2010-11-29	death	2012-01-15	14	I01	7	H18	0		D09A6244	gastric		male	80					No	Yes	No	Adenocarcinoma		Ⅲ	9*7*1	Stomach					Ulcer-infiltrating type		Invasion to the serous membrane			lymphatic vessel	Neuroscience	21	5	T3	N2	M0	3A	D09A6244	0.03	0.03	1.5	0.15
Tumour/Normal	2010-12-03	survival	2016-06-06	66	I03		I02	4		D09A6248	gastric		male	75					No	Yes	No	Signet ring cell carcinoma, a cancerous chronic ulcer		Ⅲ	3*1.5*0.5	Lesser curvature of the stomach angle							Invasion into the submucosa					14	0	T1	N0	M0	1A	D09A6248	0.1	0.01	1.5	＜1%
Tumour/Normal	2010-12-06	death	2013-12-04	36	I05		I04	0		D09A6249	gastric		male	79					No	Yes	No	Mucinous adenocarcinoma		Ⅱ-Ⅲ	5.5*5*1.7	Lesser curvature of the stomach					Bulge type		Invasion to the serous membrane					7	0	T3	N0	M0	2A	D09A6249	0.02	＜1%	1.5	＜1%
Tumour/Normal	2010-12-07	survival	2016-06-06	66	I07		I06	0		D09A6252	gastric		male	25					No	Yes	No	Adenocarcinoma		Ⅲ	3*2.5*2	Lesser curvature of the antrum					Infiltrating ulcer type		Invasion to the serous membrane					24	18	T3	N3	M0	3B	D09A6252	0.07	0.05	1	0.1
Tumour/Normal	2010-12-08	death	2013-12-30	36	I09	6	I08	8		D09A6254	gastric		male	51					No	Yes	No	Adenocarcinoma		Ⅱ-Ⅲ	4*3*1	Stomach					Infiltrating ulcer type		Invasion of the muscular layer					24	15	T2	N3	M0	3A	D09A6254	0.1	0.03	2	0.05
Tumour/Normal	2010-12-10	death	2012-07-16	19	I11		I10	0		D09A6264	gastric		male	82					No	Yes	No	Adenocarcinoma		Ⅱ	4*4*0.5	gastric sinus					Infiltrating ulcer type		Invasion of the deep muscularis					12	12	T2	N3	M0	3A	D09A6264	＜1%	0.01	1	＜1%
Tumour/Normal	2010-12-16	death	2012-01-29	13	I13		I12	2		D09A6266	gastric		male	50					No	Yes	No	Adenocarcinoma		Ⅲ	4*4*1	Lesser curvature of the antrum					Infiltrating ulcer type		Invasion to the serous membrane		Violation of the hepatogastric ligaments	lymphatic vessel		16	14	T3?	N3	M0	3B	D09A6266	0.02	0.01	2	0.01
Tumour/Normal	2010-12-16	death	2011-09-14	9	I15	5	I14	0		D09A6267	gastric		male	59					No	Yes	No	Adenocarcinoma		Ⅲ	6*3*1	Lesser curvature of the antrum					Infiltrating ulcer type		Invasion to the serous membrane					21	17	T3	N3	M0	3B	D09A6267	0.1	0.03	1.5	0.01
Tumour/Normal	2010-12-17	survival	2016-06-06	66	I17		I16	7		D09A6271	gastric		females	40					No	Yes	No	Adenocarcinoma, partial signet ring cell carcinoma		Ⅲ	12*5*1	Stomach					Diffuse infiltrate		Invasion of the full thickness of the corpus gastric					27	2	T3	N1	M0	2B	D09A6271	0.15	0.03	1	＜1%
Tumour/Normal	2010-12-17	survival	2016-06-06	66	J01		I18	0		D09A6272	gastric		females	43					No	Yes	No	Adenocarcinoma		Ⅲ	6*5*1	Lesser curvature of the stomach					Infiltrating ulcer type		Invasion to the serous membrane			lymphatic vessel		18	11	T3	N3	M0	3B	D09A6272	0.03	0.01	1	0.01
Tumour/Normal	2010-12-23	death	2011-07-31	7	J03	7	J02	8		D09A6277	gastric		females	70					No	Yes	No	Adenocarcinoma, partial signet ring cell carcinoma		Ⅲ	13*8*0.7	Stomach corpus					Diffuse infiltrate					lymphatic vessel	Neuroscience	21	16		N3	M0		D09A6277	0.05	0.02	0	0
Tumour/Normal	2010-12-27	survival	2016-06-06	66	J05	4	J04			D09A6279	gastric		male	72					No	Yes	No	Adenocarcinoma		Ⅱ-Ⅲ	2.5*2*1.3	Gastric cardia					Bulge type		Invasion to the serous membrane					12	0	T3	N0	M0	2A	D09A6279	0.1	0.05	1	0.01
Tumour/Normal	2010-12-27	death	2012-06-23	18	J07	8	J06			D09A6280	gastric		male	83					No	Yes	No	Adenocarcinoma		Ⅱ-Ⅲ	7*6.5*1.5	Gastric cardia bend					Infiltration		Invasion of the outer layer of the serous membrane					15	9	T4a	N3	M0	3C	D09A6280	0.07	0.02	2	0.05
Tumour/Normal	2010-12-31	death	2013-03-04	27	J09		J08			D09A6281	gastric		male	81					No	Yes	No	Adenocarcinoma		Ⅱ	6*3.5*2	Gastric cardia					Infiltrating ulcer type		Invasion to the serous membrane					9	1	T3	N1	M0	2B	D09A6281	0.05	0.01	1.5	0.05
Tumour	2010-07-05	death	2012-12-02	29	J11	0	J10			D09A4757	gastric		females	77					No	Yes	No	Adenocarcinoma		Ⅱ-Ⅲ	4*4*1.5	Lesser curvature of the antrum					Ulcer-infiltrating type		Invasion to the serous membrane					14	6	T3	N2	M0	3A	D09A4757	0.05	0.02	1.5	0.01
Tumour	2010-07-22	death	2010-12-20	5	J12					D09A4771	gastric		females	72					No	Yes	No	Signet ring cell carcinoma		Ⅲ	16*16*1	Gastric body and sinus					Diffuse infiltrate		Infiltrate the serosa membrane and invade the omentum					17	2	T3	N1	M0	2B	D09A4771	0.05	0.01	1	0.02
Tumour	2010-08-11	death	2013-05-17	33	J13	2.3				D09A6021	gastric		females	70					No	Yes	No	Signet ring cell carcinoma		Ⅲ	5*3.5*3	Stomach					Ulcerative type		Invasion to the serous membrane			lymphatic vessel	Neuroscience	40	8	T3	N3	M0	3B	D09A6021	0.01	＜1%	1.5	0.02
Tumour	2010-08-19	survival	2016-06-06	70	J14	6.7				D09A6032	gastric		females	53					No	Yes	No	Adenocarcinoma		Ⅱ	9*7*1.5	gastric sinus					Infiltrating ulcer type		Invasion to the muscular layer					48	5	T2	N2	M0	2B	D09A6032	0.03	0.02	2	0.02
Tumour	2010-09-14	death	2011-04-15	7	J15	7				D09A6091	gastric		females	66					No	Yes	No	Adenocarcinoma, partially undifferentiated carcinoma		Ⅲ-Ⅳ	4*3*2	Gastric cardia bend					Infiltrating ulcer type		Invasion to the serous membrane			lymphatic vessel		19	18	T3	N3	M0	3B	D09A6091	0.15	0.02	1	＜1%
Tumour	2010-09-15	death	2015-09-05	60	J16					D09A6092	gastric		male	70					No	Yes	No	Adenocarcinoma		Ⅱ	7*7*1	Stomach corpus					Ulcerative type		Invasion to the serous membrane					21	1	T3	N1	M0	2B	D09A6092	0.15	0.05	1.5	0.01
Tumour	2010-09-21	death	2012-01-30	16	J17					D09A6100	gastric		females	60					No	Yes	No	Adenocarcinoma		Ⅲ	6*6*2	Lesser curvature of the antrum					Infiltrating ulcer type		Invasion to the serous membrane					16	5	T3	N2	M0	3A	D09A6100	0.03	0.01	2	0.01
Tumour	2010-12-16	survival	2016-06-06	66	J18	0				D09A6270	gastric		females	73					No	Yes	No	Adenocarcinoma		Ⅲ	8*7*1	gastric sinus					Infiltrating ulcer type		Invasion of the deep muscularis					15	0	T2	N0	M0	1B	D09A6270	0.7	0.15	2	1
[truncated: 9 more columns]

## Sheet: Profile Array List
		Shanghai Outdo Biotech Company						Barcode
		Registration form for the design and production of tissue chip arrays						Ctl No.	JS W-11-01
								Version	1.0
/								Record No	21
Array number(Cat No.)：		HStmA180Su19
Chip lot number(Lot No.)：		XT19-047
Product Description：		Stomach Cancer Survival
Tissue chip technology staff (array design)：		Shen Xiaojing			Array design date：		2020.03.03
Tissue chip technology staff (array production)：					Array production date：
Biospecimen Librarian (Pathology Wax Block Access)：		/			Deposit Date：		/
Biospecimen Repository Manager (Pathology Wax Block Return)		/			Date of return to stock：		/
ambient room temperature：		/			Array fusion steps：		51℃ temperature box
Sample type：		■humankind □rats □mice □rabbits
fixing method：		■formalin fixation □Paraformaldehyde fixation □75 per cent alcohol
Total cases：		__94__ Example
total number of points：		__180__ points
array arrangement：		__J__rows（A，B，C….Z）×__18__columns（1，2，3，…..100）
point diameter：		□0.6mm □1.0mm ■1.5mm □2.0mm dislocation1.8
validate (a theory)：		□No □Yes Validated by immunohistochemistry ____/____
sample description：		____/____ organisation, ____/____ cancer ____/____ level, a total of ____/____ cases, each taking ___/___ core
Array arrangement schematic
Tissue Chip Details
location of point	Wax block number		Type of organisation	pathological staging			note
A01	D09A4752-B30-C1		tumours	Adenocarcinoma
A02	D09A4752-B30-P1		parancerous tissue	Gastric tissue
A03	D09A4754-B30-C1		tumours	Adenocarcinoma
A04	D09A4754-B30-P1		parancerous tissue	Gastric tissue
A05	D09A4755-B30-C1		tumours	Adenocarcinoma
A06	D09A4755-B30-P1		parancerous tissue	Gastric tissue
A07	D09A4758-B30-C1		tumours	Adenocarcinoma
A08	D09A4758-B30-P1		parancerous tissue	Gastric tissue
A09	D09A4761-B30-C1		tumours	Adenocarcinoma
A10	D09A4761-B30-P1		parancerous tissue	Gastric tissue
A11	D09A4767-B30-C1		tumours	Adenocarcinoma
A12	D09A4767-B30-P1		parancerous tissue	Gastric tissue
A13	D09A4772-B30-C1		tumours	Adenocarcinoma
A14	D09A4772-B30-P1		parancerous tissue	Gastric tissue
A15	D09A4774-B30-C1		tumours	Adenocarcinoma
A16	D09A4774-B30-P1		parancerous tissue	Gastric tissue
A17	D09A4775-B30-C1		tumours	Adenocarcinoma
A18	D09A4775-B30-P1		parancerous tissue	Gastric tissue
B01	D09A4776-B30-C1		tumours	Adenocarcinoma
B02	D09A4776-B30-P1		parancerous tissue	Gastric tissue
B03	D09A4777-B30-C1		tumours	Adenocarcinoma
B04	D09A4777-B30-P1		parancerous tissue	Gastric tissue
B05	D09A6009-B30-C1		tumours	Adenocarcinoma
B06	D09A6009-B30-P1		parancerous tissue	Gastric tissue
B07	D09A6011-B30-C1		tumours	Adenocarcinoma
B08	D09A6011-B30-P1		parancerous tissue	Gastric tissue
B09	D09A6013-B30-C1		tumours	Adenocarcinoma
B10	D09A6013-B30-P1		parancerous tissue	Gastric tissue
B11	D09A6016-B30-C1		tumours	Adenocarcinoma
B12	D09A6016-B30-P1		parancerous tissue	Gastric tissue
B13	D09A6019-B30-C1		tumours	Adenocarcinoma
B14	D09A6019-B30-P1		parancerous tissue	Gastric tissue
B15	D09A6020-B30-C1		tumours	Adenocarcinoma
B16	D09A6020-B30-P1		parancerous tissue	Gastric tissue
B17	D09A6023-B30-C1		tumours	Adenocarcinoma
B18	D09A6023-B30-P1		parancerous tissue	Gastric tissue
C01	D09A6024-B30-C1		tumours	Adenocarcinoma
C02	D09A6024-B30-P1		parancerous tissue	Gastric tissue
C03	D09A6025-B30-C1		tumours	Adenocarcinoma
C04	D09A6025-B30-P1		parancerous tissue	Gastric tissue
C05	D09A6028-B30-C1		tumours	Adenocarcinoma
C06	D09A6028-B30-P1		parancerous tissue	Gastric tissue
C07	D09A6030-B30-C1		tumours	Adenocarcinoma
C08	D09A6030-B30-P1		parancerous tissue	Gastric tissue
C09	D09A6031-B30-C1		tumours	Adenocarcinoma
C10	D09A6031-B30-P1		parancerous tissue	Gastric tissue
C11	D09A6033-B30-C1		tumours	Adenocarcinoma
C12	D09A6033-B30-P1		parancerous tissue	Gastric tissue
C13	D09A6035-B30-C1		tumours	Adenocarcinoma
C14	D09A6035-B30-P1		parancerous tissue	Gastric tissue
C15	D09A6036-B30-C1		tumours	Adenocarcinoma
C16	D09A6036-B30-P1		parancerous tissue	Gastric tissue
C17	D09A6037-B30-C1		tumours	Adenocarcinoma
C18	D09A6037-B30-P1		parancerous tissue	Gastric tissue
D01	D09A6039-B30-C1		tumours	Adenocarcinoma
D02	D09A6039-B30-P1		parancerous tissue	Gastric tissue
D03	D09A6040-B30-C1		tumours	Adenocarcinoma
D04	D09A6040-B30-P1		parancerous tissue	Gastric tissue
D05	D09A6041-B30-C1		tumours	Adenocarcinoma
D06	D09A6041-B30-P1		parancerous tissue	Gastric tissue
D07	D09A6042-B30-C1		tumours	Adenocarcinoma
D08	D09A6042-B30-P1		parancerous tissue	Gastric tissue
D09	D09A6078-B30-C1		tumours	Adenocarcinoma
D10	D09A6078-B30-P1		parancerous tissue	Gastric tissue
D11	D09A6080-B30-C1		tumours	Adenocarcinoma
D12	D09A6080-B30-P1		parancerous tissue	Gastric tissue
D13	D09A6082-B30-C1		tumours	Adenocarcinoma
D14	D09A6082-B30-P1		parancerous tissue	Gastric tissue
D15	D09A6083-B30-C1		tumours	Adenocarcinoma
D16	D09A6083-B30-P1		parancerous tissue	Gastric tissue
D17	D09A6085-B30-C1		tumours	Adenocarcinoma
D18	D09A6085-B30-P1		parancerous tissue	Gastric tissue
E01	D09A6087-B30-C1		tumours	Adenocarcinoma
E02	D09A6087-B30-P1		parancerous tissue	Gastric tissue
E03	D09A6089-B30-C1		tumours	Adenocarcinoma
E04	D09A6089-B30-P1		parancerous tissue	Gastric tissue
E05	D09A6094-B30-C1		tumours	Adenocarcinoma
E06	D09A6094-B30-P1		parancerous tissue	Gastric tissue
E07	D09A6095-B30-C1		tumours	Adenocarcinoma
E08	D09A6095-B30-P1		parancerous tissue	Gastric tissue
E09	D09A6096-B30-C1		tumours	Adenocarcinoma
E10	D09A6096-B30-P1		parancerous tissue	Gastric tissue
E11	D09A6097-B30-C1		tumours	Adenocarcinoma
E12	D09A6097-B30-P1		parancerous tissue	Gastric tissue
E13	D09A6098-B30-C1		tumours	Adenocarcinoma
E14	D09A6098-B30-P1		parancerous tissue	Gastric tissue
E15	D09A6104-B30-C1		tumours	Adenocarcinoma
E16	D09A6104-B30-P1		parancerous tissue	Gastric tissue
E17	D09A6108-B30-C1		tumours	Adenocarcinoma
E18	D09A6108-B30-P1		parancerous tissue	Gastric tissue
F01	D09A6114-B30-C1		tumours	Adenocarcinoma
F02	D09A6114-B30-P1		parancerous tissue	Gastric tissue
F03	D09A6116-B30-C1		tumours	Adenocarcinoma
F04	D09A6116-B30-P1		parancerous tissue	Gastric tissue
F05	D09A6117-B30-C1		tumours	Adenocarcinoma
F06	D09A6117-B30-P1		parancerous tissue	Gastric tissue
F07	D09A6118-B30-C1		tumours	Adenocarcinoma
F08	D09A6118-B30-P1		parancerous tissue	Gastric tissue
F09	D09A6120-B30-C1		tumours	Adenocarcinoma
F10	D09A6120-B30-P1		parancerous tissue	Gastric tissue
F11	D09A6121-B30-C1		tumours	Adenocarcinoma
F12	D09A6121-B30-P1		parancerous tissue	Gastric tissue
F13	D09A6122-B30-C1		tumours	Adenocarcinoma
F14	D09A6122-B30-P1		parancerous tissue	Gastric tissue
F15	D09A6123-B30-C1		tumours	Adenocarcinoma
F16	D09A6123-B30-P1		parancerous tissue	Gastric tissue
F17	D09A6124-B30-C1		tumours	Adenocarcinoma
F18	D09A6124-B30-P1		parancerous tissue	Gastric tissue
G01	D09A6125-B30-C1		tumours	Adenocarcinoma
G02	D09A6125-B30-P1		parancerous tissue	Gastric tissue
G03	D09A6127-B30-C1		tumours	Adenocarcinoma
G04	D09A6127-B30-P1		parancerous tissue	Gastric tissue
G05	D09A6128-B30-C1		tumours	Adenocarcinoma
G06	D09A6128-B30-P1		parancerous tissue	Gastric tissue
G07	D09A6133-B30-C1		tumours	Adenocarcinoma
G08	D09A6133-B30-P1		parancerous tissue	Gastric tissue
G09	D09A6134-B30-C1		tumours	Adenocarcinoma
G10	D09A6134-B30-P1		parancerous tissue	Gastric tissue
G11	D09A6136-B30-C1		tumours	Adenocarcinoma
G12	D09A6136-B30-P1		parancerous tissue	Gastric tissue
G13	D09A6137-B30-C1		tumours	Adenocarcinoma
G14	D09A6137-B30-P1		parancerous tissue	Gastric tissue
G15	D09A6140-B30-C1		tumours	Adenocarcinoma
G16	D09A6140-B30-P1		parancerous tissue	Gastric tissue
G17	D09A6222-B30-C1		tumours	Adenocarcinoma
G18	D09A6222-B30-P1		parancerous tissue	Gastric tissue
H01	D09A6227-B30-C1		tumours	Adenocarcinoma
H02	D09A6227-B30-P1		parancerous tissue	Gastric tissue
H03	D09A6229-B30-C1		tumours	Adenocarcinoma
H04	D09A6229-B30-P1		parancerous tissue	Gastric tissue
H05	D09A6230-B30-C1		tumours	Adenocarcinoma
H06	D09A6230-B30-P1		parancerous tissue	Gastric tissue
H07	D09A6234-B30-C1		tumours	Adenocarcinoma
H08	D09A6234-B30-P1		parancerous tissue	Gastric tissue
H09	D09A6235-B30-C1		tumours	Adenocarcinoma
H10	D09A6235-B30-P1		parancerous tissue	Gastric tissue
H11	D09A6237-B30-C1		tumours	Adenocarcinoma
H12	D09A6237-B30-P1		parancerous tissue	Gastric tissue
H13	D09A6238-B30-C1		tumours	Adenocarcinoma
H14	D09A6238-B30-P1		parancerous tissue	Gastric tissue
H15	D09A6239-B30-C1		tumours	Adenocarcinoma
H16	D09A6239-B30-P1		parancerous tissue	Gastric tissue
H17	D09A6243-B30-C1		tumours	Adenocarcinoma
H18	D09A6243-B30-P1		parancerous tissue	Gastric tissue
I01	D09A6244-B30-C1		tumours	Adenocarcinoma
I02	D09A6244-B30-P1		parancerous tissue	Gastric tissue
I03	D09A6248-B30-C1		tumours	Adenocarcinoma
I04	D09A6248-B30-P1		parancerous tissue	Gastric tissue
I05	D09A6249-B30-C1		tumours	Adenocarcinoma
I06	D09A6249-B30-P1		parancerous tissue	Gastric tissue
I07	D09A6252-B30-C1		tumours	Adenocarcinoma
I08	D09A6252-B30-P1		parancerous tissue	Gastric tissue
I09	D09A6254-B30-C1		tumours	Adenocarcinoma
I10	D09A6254-B30-P1		parancerous tissue	Gastric tissue
I11	D09A6264-B30-C1		tumours	Adenocarcinoma
I12	D09A6264-B30-P1		parancerous tissue	Gastric tissue
I13	D09A6266-B30-C1		tumours	Adenocarcinoma
I14	D09A6266-B30-P1		parancerous tissue	Gastric tissue
I15	D09A6267-B30-C1		tumours	Adenocarcinoma
I16	D09A6267-B30-P1		parancerous tissue	Gastric tissue
I17	D09A6271-B30-C1		tumours	Adenocarcinoma
I18	D09A6271-B30-P1		parancerous tissue	Gastric tissue
J01	D09A6272-B30-C1		tumours	Adenocarcinoma
J02	D09A6272-B30-P1		parancerous tissue	Gastric tissue
J03	D09A6277-B30-C1		tumours	Adenocarcinoma
J04	D09A6277-B30-P1		parancerous tissue	Gastric tissue
J05	D09A6279-B30-C1		tumours	Adenocarcinoma
J06	D09A6279-B30-P1		parancerous tissue	Gastric tissue
J07	D09A6280-B30-C1		tumours	Adenocarcinoma
J08	D09A6280-B30-P1		parancerous tissue	Gastric tissue
J09	D09A6281-B30-C1		tumours	Adenocarcinoma
J10	D09A6281-B30-P1		parancerous tissue	Gastric tissue
J11	D09A4757-B30-C1		tumours	Adenocarcinoma
J12	D09A4771-B30-C1		tumours	Adenocarcinoma
J13	D09A6021-B30-C1		tumours	Adenocarcinoma
J14	D09A6032-B30-C1		tumours	Adenocarcinoma
J15	D09A6091-B30-C1		tumours	Adenocarcinoma
J16	D09A6092-B30-C1		tumours	Adenocarcinoma
J17	D09A6100-B30-C1		tumours	Adenocarcinoma
J18	D09A6270-B30-C1		tumours	Adenocarcinoma
K01	calibration point
